# Supplementary material for: SH-SDS: a new static-dynamic strategy for substation host security detection
Source: PeerJ Comput Sci. 2024 Nov 22;10:e2512. doi: 10.7717/peerj-cs.2512 (PMC11623280; doi:10.7717/peerj-cs.2512)
Supplement: Supplemental Information 3 [file peerj-cs-10-2512-s003.zip]

Archive with 13 entries (10 files):
- SH-SDS-main/
- SH-SDS-main/Cargo.lock
- SH-SDS-main/Cargo.toml
- SH-SDS-main/README.md
- SH-SDS-main/SH-SDS-GUI
- SH-SDS-main/UI/
- SH-SDS-main/UI/main.jpg
- SH-SDS-main/UI/operation.jpg
- SH-SDS-main/makefile
- SH-SDS-main/src/
- SH-SDS-main/src/main.rs
- SH-SDS-main/src/sysguard.rs
- SH-SDS-main/src/util.rs
