# Supplementary material for: SH-SDS: a new static-dynamic strategy for substation host security detection
Source: PeerJ Comput Sci. 2024 Nov 22;10:e2512. doi: 10.7717/peerj-cs.2512 (PMC11623280; doi:10.7717/peerj-cs.2512)
Supplement: Supplemental Information 3 [file peerj-cs-10-2512-s003.zip › SH-SDS-main/Cargo.lock]

# This file is automatically @generated by Cargo.
# It is not intended for manual editing.
version = 3

[[package]]
name = "adler"
version = "1.0.2"
source = "registry+https://github.com/rust-lang/crates.io-index"
checksum = "f26201604c87b1e01bd3d98f8d5d9a8fcbb815e8cedb41ffccbeb4bf593a35fe"

[[package]]
name = "aho-corasick"
version = "0.7.18"
source = "registry+https://github.com/rust-lang/crates.io-index"
checksum = "1e37cfd5e7657ada45f742d6e99ca5788580b5c529dc78faf11ece6dc702656f"
dependencies = [
 "memchr",
]

[[package]]
name = "anyhow"
version = "1.0.51"
source = "registry+https://github.com/rust-lang/crates.io-index"
checksum = "8b26702f315f53b6071259e15dd9d64528213b44d61de1ec926eca7715d62203"

[[package]]
name = "autocfg"
version = "1.0.1"
source = "registry+https://github.com/rust-lang/crates.io-index"
checksum = "cdb031dd78e28731d87d56cc8ffef4a8f36ca26c38fe2de700543e627f8a464a"

[[package]]
name = "bitflags"
version = "1.3.2"
source = "registry+https://github.com/rust-lang/crates.io-index"
checksum = "bef38d45163c2f1dde094a7dfd33ccf595c92905c8f8f4fdc18d06fb1037718a"

[[package]]
name = "byteorder"
version = "1.4.3"
source = "registry+https://github.com/rust-lang/crates.io-index"
checksum = "14c189c53d098945499cdfa7ecc63567cf3886b3332b312a5b4585d8d3a6a610"

[[package]]
name = "bzip2"
version = "0.4.3"
source = "registry+https://github.com/rust-lang/crates.io-index"
checksum = "6afcd980b5f3a45017c57e57a2fcccbb351cc43a356ce117ef760ef8052b89b0"
dependencies = [
 "bzip2-sys",
 "libc",
]

[[package]]
name = "bzip2-sys"
version = "0.1.11+1.0.8"
source = "registry+https://github.com/rust-lang/crates.io-index"
checksum = "736a955f3fa7875102d57c82b8cac37ec45224a07fd32d58f9f7a186b6cd4cdc"
dependencies = [
 "cc",
 "libc",
 "pkg-config",
]

[[package]]
name = "cc"
version = "1.0.72"
source = "registry+https://github.com/rust-lang/crates.io-index"
checksum = "22a9137b95ea06864e018375b72adfb7db6e6f68cfc8df5a04d00288050485ee"

[[package]]
name = "cfg-if"
version = "1.0.0"
source = "registry+https://github.com/rust-lang/crates.io-index"
checksum = "baf1de4339761588bc0619e3cbc0120ee582ebb74b53b4efbf79117bd2da40fd"

[[package]]
name = "chrono"
version = "0.4.19"
source = "registry+https://github.com/rust-lang/crates.io-index"
checksum = "670ad68c9088c2a963aaa298cb369688cf3f9465ce5e2d4ca10e6e0098a1ce73"
dependencies = [
 "libc",
 "num-integer",
 "num-traits",
 "time",
 "winapi",
]

[[package]]
name = "cmake"
version = "0.1.46"
source = "registry+https://github.com/rust-lang/crates.io-index"
checksum = "b7b858541263efe664aead4a5209a4ae5c5d2811167d4ed4ee0944503f8d2089"
dependencies = [
 "cc",
]

[[package]]
name = "cocoa-colors"
version = "0.1.2"
source = "registry+https://github.com/rust-lang/crates.io-index"
checksum = "a7fc3439406f349e0bc20d7de87314803378a535190d12e62991f7c8474d5296"
dependencies = [
 "cc",
]

[[package]]
name = "color-maps"
version = "0.1.0"
source = "registry+https://github.com/rust-lang/crates.io-index"
checksum = "120b737cc99b0d73bf0a9bfa6086e84c0bde3b955851f37f812865bc08b35feb"
dependencies = [
 "lazy_static",
]

[[package]]
name = "crc32fast"
version = "1.3.0"
source = "registry+https://github.com/rust-lang/crates.io-index"
checksum = "738c290dfaea84fc1ca15ad9c168d083b05a714e1efddd8edaab678dc28d2836"
dependencies = [
 "cfg-if",
]

[[package]]
name = "errlog"
version = "0.0.2"
source = "registry+https://github.com/rust-lang/crates.io-index"
checksum = "da737b4b9bece0cd090d8707956d5efbca9b8dc04f18d4303f7c9277e1aac59b"
dependencies = [
 "anyhow",
]

[[package]]
name = "flate2"
version = "1.0.22"
source = "registry+https://github.com/rust-lang/crates.io-index"
checksum = "1e6988e897c1c9c485f43b47a529cef42fde0547f9d8d41a7062518f1d8fc53f"
dependencies = [
 "cfg-if",
 "crc32fast",
 "libc",
 "miniz_oxide",
]

[[package]]
name = "fltk"
version = "1.2.19"
source = "registry+https://github.com/rust-lang/crates.io-index"
checksum = "e1047ed32bcb49609956d1da35703267a733179e514ad606e030ca711da45574"
dependencies = [
 "bitflags",
 "fltk-sys",
 "paste",
]

[[package]]
name = "fltk-sys"
version = "1.2.19"
source = "registry+https://github.com/rust-lang/crates.io-index"
checksum = "76f644df7b9b362dad4361de2491e844281c98d95b56e0b07ff8e591311962b1"
dependencies = [
 "cmake",
]

[[package]]
name = "fltk-theme"
version = "0.4.2"
source = "registry+https://github.com/rust-lang/crates.io-index"
checksum = "abee3d9b0ed8bd45d10e4cc279d757ce71c37224482e8377a99906f7be771266"
dependencies = [
 "cocoa-colors",
 "color-maps",
 "fltk",
 "lazy_static",
]

[[package]]
name = "fuchsia-cprng"
version = "0.1.1"
source = "registry+https://github.com/rust-lang/crates.io-index"
checksum = "a06f77d526c1a601b7c4cdd98f54b5eaabffc14d5f2f0296febdc7f357c6d3ba"

[[package]]
name = "getrandom"
version = "0.2.3"
source = "registry+https://github.com/rust-lang/crates.io-index"
checksum = "7fcd999463524c52659517fe2cea98493cfe485d10565e7b0fb07dbba7ad2753"
dependencies = [
 "cfg-if",
 "libc",
 "wasi",
]

[[package]]
name = "glob"
version = "0.3.0"
source = "registry+https://github.com/rust-lang/crates.io-index"
checksum = "9b919933a397b79c37e33b77bb2aa3dc8eb6e165ad809e58ff75bc7db2e34574"

[[package]]
name = "indoc"
version = "1.0.3"
source = "registry+https://github.com/rust-lang/crates.io-index"
checksum = "e5a75aeaaef0ce18b58056d306c27b07436fbb34b8816c53094b76dd81803136"
dependencies = [
 "unindent",
]

[[package]]
name = "ipnetwork"
version = "0.18.0"
source = "registry+https://github.com/rust-lang/crates.io-index"
checksum = "4088d739b183546b239688ddbc79891831df421773df95e236daf7867866d355"
dependencies = [
 "serde",
]

[[package]]
name = "itoa"
version = "0.4.8"
source = "registry+https://github.com/rust-lang/crates.io-index"
checksum = "b71991ff56294aa922b450139ee08b3bfc70982c6b2c7562771375cf73542dd4"

[[package]]
name = "lazy_static"
version = "1.4.0"
source = "registry+https://github.com/rust-lang/crates.io-index"
checksum = "e2abad23fbc42b3700f2f279844dc832adb2b2eb069b2df918f455c4e18cc646"

[[package]]
name = "libc"
version = "0.2.109"
source = "registry+https://github.com/rust-lang/crates.io-index"
checksum = "f98a04dce437184842841303488f70d0188c5f51437d2a834dc097eafa909a01"

[[package]]
name = "md5"
version = "0.7.0"
source = "registry+https://github.com/rust-lang/crates.io-index"
checksum = "490cc448043f947bae3cbee9c203358d62dbee0db12107a74be5c30ccfd09771"

[[package]]
name = "memchr"
version = "2.4.1"
source = "registry+https://github.com/rust-lang/crates.io-index"
checksum = "308cc39be01b73d0d18f82a0e7b2a3df85245f84af96fdddc5d202d27e47b86a"

[[package]]
name = "miniz_oxide"
version = "0.4.4"
source = "registry+https://github.com/rust-lang/crates.io-index"
checksum = "a92518e98c078586bc6c934028adcca4c92a53d6a958196de835170a01d84e4b"
dependencies = [
 "adler",
 "autocfg",
]

[[package]]
name = "num-integer"
version = "0.1.44"
source = "registry+https://github.com/rust-lang/crates.io-index"
checksum = "d2cc698a63b549a70bc047073d2949cce27cd1c7b0a4a862d08a8031bc2801db"
dependencies = [
 "autocfg",
 "num-traits",
]

[[package]]
name = "num-traits"
version = "0.2.14"
source = "registry+https://github.com/rust-lang/crates.io-index"
checksum = "9a64b1ec5cda2586e284722486d802acf1f7dbdc623e2bfc57e65ca1cd099290"
dependencies = [
 "autocfg",
]

[[package]]
name = "onig"
version = "6.3.1"
source = "registry+https://github.com/rust-lang/crates.io-index"
checksum = "67ddfe2c93bb389eea6e6d713306880c7f6dcc99a75b659ce145d962c861b225"
dependencies = [
 "bitflags",
 "lazy_static",
 "libc",
 "onig_sys",
]

[[package]]
name = "onig_sys"
version = "69.7.1"
source = "registry+https://github.com/rust-lang/crates.io-index"
checksum = "5dd3eee045c84695b53b20255bb7317063df090b68e18bfac0abb6c39cf7f33e"
dependencies = [
 "cc",
 "pkg-config",
]

[[package]]
name = "paste"
version = "1.0.6"
source = "registry+https://github.com/rust-lang/crates.io-index"
checksum = "0744126afe1a6dd7f394cb50a716dbe086cb06e255e53d8d0185d82828358fb5"

[[package]]
name = "pkg-config"
version = "0.3.23"
source = "registry+https://github.com/rust-lang/crates.io-index"
checksum = "d1a3ea4f0dd7f1f3e512cf97bf100819aa547f36a6eccac8dbaae839eb92363e"

[[package]]
name = "pnet"
version = "0.28.0"
source = "registry+https://github.com/rust-lang/crates.io-index"
checksum = "4b6d2a0409666964722368ef5fb74b9f93fac11c18bef3308693c16c6733f103"
dependencies = [
 "ipnetwork",
 "pnet_base",
 "pnet_datalink",
 "pnet_packet",
 "pnet_sys",
 "pnet_transport",
]

[[package]]
name = "pnet_base"
version = "0.28.0"
source = "registry+https://github.com/rust-lang/crates.io-index"
checksum = "25488cd551a753dcaaa6fffc9f69a7610a412dd8954425bf7ffad5f7d1156fb8"

[[package]]
name = "pnet_datalink"
version = "0.28.0"
source = "registry+https://github.com/rust-lang/crates.io-index"
checksum = "d4d1f8ab1ef6c914cf51dc5dfe0be64088ea5f3b08bbf5a31abc70356d271198"
dependencies = [
 "ipnetwork",
 "libc",
 "pnet_base",
 "pnet_sys",
 "winapi",
]

[[package]]
name = "pnet_macros"
version = "0.28.0"
source = "registry+https://github.com/rust-lang/crates.io-index"
checksum = "30490e0852e58402b8fae0d39897b08a24f493023a4d6cf56b2e30f31ed57548"
dependencies = [
 "proc-macro2",
 "quote",
 "regex",
 "syn",
]

[[package]]
name = "pnet_macros_support"
version = "0.28.0"
source = "registry+https://github.com/rust-lang/crates.io-index"
checksum = "d4714e10f30cab023005adce048f2d30dd4ac4f093662abf2220855655ef8f90"
dependencies = [
 "pnet_base",
]

[[package]]
name = "pnet_packet"
version = "0.28.0"
source = "registry+https://github.com/rust-lang/crates.io-index"
checksum = "8588067671d03c9f4254b2e66fecb4d8b93b5d3e703195b84f311cd137e32130"
dependencies = [
 "glob",
 "pnet_base",
 "pnet_macros",
 "pnet_macros_support",
]

[[package]]
name = "pnet_sys"
version = "0.28.0"
source = "registry+https://github.com/rust-lang/crates.io-index"
checksum = "d9a3f32b0df45515befd19eed04616f6b56a488da92afc61164ef455e955f07f"
dependencies = [
 "libc",
 "winapi",
]

[[package]]
name = "pnet_transport"
version = "0.28.0"
source = "registry+https://github.com/rust-lang/crates.io-index"
checksum = "932b2916d693bcc5fa18443dc99142e0a6fd31a6ce75a511868f7174c17e2bce"
dependencies = [
 "libc",
 "pnet_base",
 "pnet_packet",
 "pnet_sys",
]

[[package]]
name = "ppv-lite86"
version = "0.2.15"
source = "registry+https://github.com/rust-lang/crates.io-index"
checksum = "ed0cfbc8191465bed66e1718596ee0b0b35d5ee1f41c5df2189d0fe8bde535ba"

[[package]]
name = "proc-macro2"
version = "1.0.33"
source = "registry+https://github.com/rust-lang/crates.io-index"
checksum = "fb37d2df5df740e582f28f8560cf425f52bb267d872fe58358eadb554909f07a"
dependencies = [
 "unicode-xid",
]

[[package]]
name = "quick-xml"
version = "0.17.2"
source = "registry+https://github.com/rust-lang/crates.io-index"
checksum = "fe1e430bdcf30c9fdc25053b9c459bb1a4672af4617b6c783d7d91dc17c6bbb0"
dependencies = [
 "memchr",
 "serde",
]

[[package]]
name = "quote"
version = "1.0.10"
source = "registry+https://github.com/rust-lang/crates.io-index"
checksum = "38bc8cc6a5f2e3655e0899c1b848643b2562f853f114bfec7be120678e3ace05"
dependencies = [
 "proc-macro2",
]

[[package]]
name = "rand"
version = "0.4.6"
source = "registry+https://github.com/rust-lang/crates.io-index"
checksum = "552840b97013b1a26992c11eac34bdd778e464601a4c2054b5f0bff7c6761293"
dependencies = [
 "fuchsia-cprng",
 "libc",
 "rand_core 0.3.1",
 "rdrand",
 "winapi",
]

[[package]]
name = "rand"
version = "0.8.4"
source = "registry+https://github.com/rust-lang/crates.io-index"
checksum = "2e7573632e6454cf6b99d7aac4ccca54be06da05aca2ef7423d22d27d4d4bcd8"
dependencies = [
 "libc",
 "rand_chacha",
 "rand_core 0.6.3",
 "rand_hc",
]

[[package]]
name = "rand_chacha"
version = "0.3.1"
source = "registry+https://github.com/rust-lang/crates.io-index"
checksum = "e6c10a63a0fa32252be49d21e7709d4d4baf8d231c2dbce1eaa8141b9b127d88"
dependencies = [
 "ppv-lite86",
 "rand_core 0.6.3",
]

[[package]]
name = "rand_core"
version = "0.3.1"
source = "registry+https://github.com/rust-lang/crates.io-index"
checksum = "7a6fdeb83b075e8266dcc8762c22776f6877a63111121f5f8c7411e5be7eed4b"
dependencies = [
 "rand_core 0.4.2",
]

[[package]]
name = "rand_core"
version = "0.4.2"
source = "registry+https://github.com/rust-lang/crates.io-index"
checksum = "9c33a3c44ca05fa6f1807d8e6743f3824e8509beca625669633be0acbdf509dc"

[[package]]
name = "rand_core"
version = "0.6.3"
source = "registry+https://github.com/rust-lang/crates.io-index"
checksum = "d34f1408f55294453790c48b2f1ebbb1c5b4b7563eb1f418bcfcfdbb06ebb4e7"
dependencies = [
 "getrandom",
]

[[package]]
name = "rand_hc"
version = "0.3.1"
source = "registry+https://github.com/rust-lang/crates.io-index"
checksum = "d51e9f596de227fda2ea6c84607f5558e196eeaf43c986b724ba4fb8fdf497e7"
dependencies = [
 "rand_core 0.6.3",
]

[[package]]
name = "rdrand"
version = "0.4.0"
source = "registry+https://github.com/rust-lang/crates.io-index"
checksum = "678054eb77286b51581ba43620cc911abf02758c91f93f479767aed0f90458b2"
dependencies = [
 "rand_core 0.3.1",
]

[[package]]
name = "redox_syscall"
version = "0.2.10"
source = "registry+https://github.com/rust-lang/crates.io-index"
checksum = "8383f39639269cde97d255a32bdb68c047337295414940c68bdd30c2e13203ff"
dependencies = [
 "bitflags",
]

[[package]]
name = "regex"
version = "1.5.4"
source = "registry+https://github.com/rust-lang/crates.io-index"
checksum = "d07a8629359eb56f1e2fb1652bb04212c072a87ba68546a04065d525673ac461"
dependencies = [
 "aho-corasick",
 "memchr",
 "regex-syntax",
]

[[package]]
name = "regex-syntax"
version = "0.6.25"
source = "registry+https://github.com/rust-lang/crates.io-index"
checksum = "f497285884f3fcff424ffc933e56d7cbca511def0c9831a7f9b5f6153e3cc89b"

[[package]]
name = "remove_dir_all"
version = "0.5.3"
source = "registry+https://github.com/rust-lang/crates.io-index"
checksum = "3acd125665422973a33ac9d3dd2df85edad0f4ae9b00dafb1a05e43a9f5ef8e7"
dependencies = [
 "winapi",
]

[[package]]
name = "ryu"
version = "1.0.6"
source = "registry+https://github.com/rust-lang/crates.io-index"
checksum = "3c9613b5a66ab9ba26415184cfc41156594925a9cf3a2057e57f31ff145f6568"

[[package]]
name = "same-file"
version = "1.0.6"
source = "registry+https://github.com/rust-lang/crates.io-index"
checksum = "93fc1dc3aaa9bfed95e02e6eadabb4baf7e3078b0bd1b4d7b6b0b68378900502"
dependencies = [
 "winapi-util",
]

[[package]]
name = "serde"
version = "1.0.130"
source = "registry+https://github.com/rust-lang/crates.io-index"
checksum = "f12d06de37cf59146fbdecab66aa99f9fe4f78722e3607577a5375d66bd0c913"
dependencies = [
 "serde_derive",
]

[[package]]
name = "serde_derive"
version = "1.0.130"
source = "registry+https://github.com/rust-lang/crates.io-index"
checksum = "d7bc1a1ab1961464eae040d96713baa5a724a8152c1222492465b54322ec508b"
dependencies = [
 "proc-macro2",
 "quote",
 "syn",
]

[[package]]
name = "serde_json"
version = "1.0.72"
source = "registry+https://github.com/rust-lang/crates.io-index"
checksum = "d0ffa0837f2dfa6fb90868c2b5468cad482e175f7dad97e7421951e663f2b527"
dependencies = [
 "itoa",
 "ryu",
 "serde",
]

[[package]]
name = "syn"
version = "1.0.82"
source = "registry+https://github.com/rust-lang/crates.io-index"
checksum = "8daf5dd0bb60cbd4137b1b587d2fc0ae729bc07cf01cd70b36a1ed5ade3b9d59"
dependencies = [
 "proc-macro2",
 "quote",
 "unicode-xid",
]

[[package]]
name = "sysguard-gui"
version = "0.2.0"
dependencies = [
 "errlog",
 "fltk",
 "fltk-theme",
 "indoc",
 "pnet",
 "regex",
 "serde",
 "serde_json",
 "tempfile",
 "umya-spreadsheet",
]

[[package]]
name = "tempdir"
version = "0.3.7"
source = "registry+https://github.com/rust-lang/crates.io-index"
checksum = "15f2b5fb00ccdf689e0149d1b1b3c03fead81c2b37735d812fa8bddbbf41b6d8"
dependencies = [
 "rand 0.4.6",
 "remove_dir_all",
]

[[package]]
name = "tempfile"
version = "3.2.0"
source = "registry+https://github.com/rust-lang/crates.io-index"
checksum = "dac1c663cfc93810f88aed9b8941d48cabf856a1b111c29a40439018d870eb22"
dependencies = [
 "cfg-if",
 "libc",
 "rand 0.8.4",
 "redox_syscall",
 "remove_dir_all",
 "winapi",
]

[[package]]
name = "thiserror"
version = "1.0.30"
source = "registry+https://github.com/rust-lang/crates.io-index"
checksum = "854babe52e4df1653706b98fcfc05843010039b406875930a70e4d9644e5c417"
dependencies = [
 "thiserror-impl",
]

[[package]]
name = "thiserror-impl"
version = "1.0.30"
source = "registry+https://github.com/rust-lang/crates.io-index"
checksum = "aa32fd3f627f367fe16f893e2597ae3c05020f8bba2666a4e6ea73d377e5714b"
dependencies = [
 "proc-macro2",
 "quote",
 "syn",
]

[[package]]
name = "thousands"
version = "0.2.0"
source = "registry+https://github.com/rust-lang/crates.io-index"
checksum = "3bf63baf9f5039dadc247375c29eb13706706cfde997d0330d05aa63a77d8820"

[[package]]
name = "time"
version = "0.1.44"
source = "registry+https://github.com/rust-lang/crates.io-index"
checksum = "6db9e6914ab8b1ae1c260a4ae7a49b6c5611b40328a735b21862567685e73255"
dependencies = [
 "libc",
 "wasi",
 "winapi",
]

[[package]]
name = "umya-spreadsheet"
version = "0.3.0"
source = "registry+https://github.com/rust-lang/crates.io-index"
checksum = "e38f0a37459a14c7e356e6fd2f6a65a8327f45faf5d3e1d3f6768a9f9454c058"
dependencies = [
 "chrono",
 "lazy_static",
 "md5",
 "onig",
 "quick-xml",
 "regex",
 "tempdir",
 "thousands",
 "walkdir",
 "zip",
]

[[package]]
name = "unicode-xid"
version = "0.2.2"
source = "registry+https://github.com/rust-lang/crates.io-index"
checksum = "8ccb82d61f80a663efe1f787a51b16b5a51e3314d6ac365b08639f52387b33f3"

[[package]]
name = "unindent"
version = "0.1.7"
source = "registry+https://github.com/rust-lang/crates.io-index"
checksum = "f14ee04d9415b52b3aeab06258a3f07093182b88ba0f9b8d203f211a7a7d41c7"

[[package]]
name = "walkdir"
version = "2.3.2"
source = "registry+https://github.com/rust-lang/crates.io-index"
checksum = "808cf2735cd4b6866113f648b791c6adc5714537bc222d9347bb203386ffda56"
dependencies = [
 "same-file",
 "winapi",
 "winapi-util",
]

[[package]]
name = "wasi"
version = "0.10.0+wasi-snapshot-preview1"
source = "registry+https://github.com/rust-lang/crates.io-index"
checksum = "1a143597ca7c7793eff794def352d41792a93c481eb1042423ff7ff72ba2c31f"

[[package]]
name = "winapi"
version = "0.3.9"
source = "registry+https://github.com/rust-lang/crates.io-index"
checksum = "5c839a674fcd7a98952e593242ea400abe93992746761e38641405d28b00f419"
dependencies = [
 "winapi-i686-pc-windows-gnu",
 "winapi-x86_64-pc-windows-gnu",
]

[[package]]
name = "winapi-i686-pc-windows-gnu"
version = "0.4.0"
source = "registry+https://github.com/rust-lang/crates.io-index"
checksum = "ac3b87c63620426dd9b991e5ce0329eff545bccbbb34f3be09ff6fb6ab51b7b6"

[[package]]
name = "winapi-util"
version = "0.1.5"
source = "registry+https://github.com/rust-lang/crates.io-index"
checksum = "70ec6ce85bb158151cae5e5c87f95a8e97d2c0c4b001223f33a334e3ce5de178"
dependencies = [
 "winapi",
]

[[package]]
name = "winapi-x86_64-pc-windows-gnu"
version = "0.4.0"
source = "registry+https://github.com/rust-lang/crates.io-index"
checksum = "712e227841d057c1ee1cd2fb22fa7e5a5461ae8e48fa2ca79ec42cfc1931183f"

[[package]]
name = "zip"
version = "0.5.13"
source = "registry+https://github.com/rust-lang/crates.io-index"
checksum = "93ab48844d61251bb3835145c521d88aa4031d7139e8485990f60ca911fa0815"
dependencies = [
 "byteorder",
 "bzip2",
 "crc32fast",
 "flate2",
 "thiserror",
 "time",
]
